# Supplementary material for: Decision-Making Preferences among Advanced Cancer Patients in a Palliative Setting in Jordan
Source: Int J Environ Res Public Health. 2023 Apr 18;20(8):5550. doi: 10.3390/ijerph20085550 (PMC10138437; doi:10.3390/ijerph20085550)
Supplement: Supplementary file 1 [file ijerph-20-05550-s001.zip]

Archive with 1 entries (1 files):
- ijerph-2235861-supplementary.pdf
